# Supplementary material for: Separation of Low-Molecular-Weight Organics by Water-Soluble Macrocyclic Arenes
Source: Molecules. 2022 Dec 5;27(23):8554. doi: 10.3390/molecules27238554 (PMC9736317; doi:10.3390/molecules27238554)
Supplement: Supplementary file 1 [file molecules-27-08554-s001.zip]

Archive with 1 entries (1 files):
- molecules-2059302-supplementary.pdf
